# Supplementary material for: ‘All That Glitters Is Not Gold’: High-Resolution Crystal Structures of Ligand-Protein Complexes Need Not Always Represent Confident Binding Poses
Source: Int J Mol Sci. 2021 Jun 25;22(13):6830. doi: 10.3390/ijms22136830 (PMC8268033; doi:10.3390/ijms22136830)
Supplement: Supplementary file 1 [file ijms-22-06830-s001.zip]

Archive with 5 entries (5 files):
- Supplementary_Figures.pdf
- Table_S1.xlsx
- Table_S2.xlsx
- Table_S3.xlsx
- Table_S4.xlsx
