# Supplementary material for: ‘All That Glitters Is Not Gold’: High-Resolution Crystal Structures of Ligand-Protein Complexes Need Not Always Represent Confident Binding Poses
Source: Int J Mol Sci. 2021 Jun 25;22(13):6830. doi: 10.3390/ijms22136830 (PMC8268033; doi:10.3390/ijms22136830)
Supplement: Supplementary file 1 [file ijms-22-06830-s001.zip › Table_S1.xlsx]

## Sheet: TableS1
Table S1: List of PDB entries used in the analyses
PDB code
101m
102m
103m
104m
105m
106m
107m
108m
109m
10gs
110m
111m
112m
11gs
12gs
13gs
14gs
16gs
17gs
18gs
19gs
1a00
1a01
1a05
1a0f
1a0g
1a0i
1a0j
1a0r
1a0t
1a0u
1a25
1a26
1a27
1a28
1a29
1a2b
1a3n
1a3o
1a4i
1a4k
1a4l
1a4m
1a4r
1a4z
1a52
1a53
1a5b
1a5s
1a5v
1a5w
1a5x
1a6j
1a71
1a72
1a7a
1a8s
1a8u
1a95
1a96
1a97
1a99
1a9w
1aa1
1aa6
1ad1
1ad2
1ae1
1aer
1af4
1af6
1afa
1afb
1afq
1afw
1ag9
1agn
1ah0
1ah3
1ah4
1ahp
1ai4
1ai5
1ai6
1ai7
1aii
1aj6
1aj7
1ajg
1ajh
1ajk
1ajn
1ajq
1ajv
1ajx
1akd
1akq
1aku
1akv
1akw
1al8
1alw
1amu
1anv
1ao0
1ao7
1aod
1aof
1aon
1aq1
1aq2
1aqj
1aqm
1aqu
1arz
1as0
1as2
1as3
1at5
1aux
1aw1
1awb
1ax0
1ax1
1ax2
1axe
1axg
1axs
1axz
1ayf
1ayn
1ayx
1az1
1azs
1azt
1b0d
1b1c
1b38
1b39
1b42
1b48
1b55
1b57
1b5d
1b5e
1b62
1b63
1b6k
1b6l
1b6m
1b6p
1b70
1b76
1b7y
1b80
1b82
1b85
1b8a
1b8f
1b93
1b9j
1b9s
1b9t
1b9v
1ba0
1ba1
1ba3
1bc5
1bcc
1bch
1bcj
1bcu
1bdb
1bdg
1bdl
1bdq
1bdr
1be6
1beh
1beu
1bfd
1bfn
1bfu
1bfv
1bg0
1bg3
1bg4
1bg9
1bgp
1bgq
1bh3
1bh5
1bhx
1bif
1bio
1bir
1bj5
1bjo
1bjq
1bk0
1bke
1bkm
1bky
1bm7
1bof
1bp1
1bpw
1bq3
1bq4
1bqu
1brr
1brw
1bs1
1bs4
1bso
1bsz
1btn
1bto
1bug
1bul
1buw
1bvi
1bvr
1bvw
1bwc
1bwo
1bwv
1bxh
1bxs
1bxz
1by3
1by5
1byf
1bz0
1bz1
1bzc
1bzw
1bzy
1bzz
1c0i
1c0t
1c0u
1c1b
1c1c
1c1h
1c1j
1c1n
1c1p
1c1q
1c1r
1c1s
1c1t
1c1u
1c1v
1c1w
1c29
1c2e
1c2g
1c2h
1c2i
1c2j
1c2k
1c2t
1c3l
1c3q
1c3v
1c40
1c41
1c47
1c4k
1c5n
1c5o
1c5p
1c5q
1c5r
1c5s
1c5t
1c5u
1c5w
1c5x
1c5y
1c5z
1c72
1c7e
1c7f
1c7o
1c7s
1c7t
1c82
1c8u
1c8v
1c9d
1c9e
1c9o
1c9u
1c9w
1c9y
1cb8
1cbf
1cbq
1cbr
1cbs
1cdo
1ce5
1cet
1cf2
1cf3
1cfm
1cfv
1cg0
1cg1
1cg3
1cg4
1cg5
1cg8
1cgk
1cgz
1ch0
1ci0
1ci1
1cip
1civ
1ciw
1cj1
1cjc
1cjk
1cjp
1cjt
1cju
1cjv
1ck6
1ckm
1ckn
1cko
1clu
1cly
1clz
1cml
1cno
1cnq
1cpo
1cq1
1cqi
1cqj
1cqp
1cqs
1cqx
1cr1
1cr2
1cr4
1cr7
1crb
1cru
1cs1
1cs4
1ct1
1ctq
1cul
1cvn
1cvu
1cw1
1cw2
1cw3
1cw4
1cwu
1cx2
1cx4
1cx9
1cxl
1cxq
1cxu
1cxz
1cz9
1cza
1czb
1d09
1d0c
1d0h
1d0k
1d0l
1d0m
1d0o
1d0v
1d1g
1d1j
1d1p
1d1q
1d1s
1d1t
1d1v
1d1w
1d1x
1d1y
1d2a
1d2e
1d2n
1d2s
1d2z
1d3b
1d3c
1d3g
1d3h
1d3w
1d4a
1d4h
1d4i
1d4j
1d4k
1d4l
1d4o
1d5c
1d6f
1d6h
1d6q
1d6s
1d6u
1d6y
1d6z
1d7b
1d7c
1d7d
1d7h
1d7i
1d7j
1d7o
1d8d
1d8e
1dam
1dan
1daw
1day
1db1
1dbn
1dbv
1dc6
1dcn
1dd7
1ddo
1ddr
1dds
1ddx
1de5
1de6
1ded
1deh
1dej
1df1
1df8
1dfo
1dfq
1dgb
1dgf
1dgg
1dgh
1dgk
1dgl
1dgm
1dhs
1di8
1di9
1dia
1dib
1dig
1dio
1diq
1diy
1djn
1djq
1djr
1djw
1djx
1djy
1djz
1dk0
1dk8
1dkf
1dkh
1dkp
1dkq
1dku
1dkw
1dl5
1dll
1dlm
1dlq
1dlt
1dlu
1dlv
1dm3
1dm6
1dm7
1dm8
1dmh
1dmi
1dmj
1dmk
1dmr
1dmw
1dnc
1dnl
1dnp
1dnw
1dor
1dp0
1dpj
1dpw
1dq8
1dqa
1dqe
1ds6
1ds7
1ds8
1dss
1dt6
1dtq
1dtt
1dtu
1duc
1dug
1duv
1duw
1dv3
1dv6
1dve
1dvg
1dvj
1dvp
1dw2
1dwa
1dwf
1dwg
1dwh
1dwi
1dwj
1dwk
1dwq
1dwr
1dws
1dwt
1dx6
1dxc
1dxd
1dxp
1dxy
1dy4
1dy7
1dz4
1dz6
1dz8
1dz9
1dzg
1dzh
1dzj
1dzk
1dzm
1dzn
1dzp
1dzq
1dzr
1dzt
1e00
1e02
1e04
1e06
1e0j
1e0s
1e0x
1e0y
1e19
1e1c
1e1d
1e1k
1e1l
1e1m
1e1n
1e1o
1e1r
1e1t
1e20
1e22
1e24
1e2d
1e2e
1e2f
1e2g
1e2i
1e2j
1e2k
1e2l
1e2m
1e2n
1e2p
1e2s
1e32
1e3e
1e3g
1e3i
1e3j
1e3k
1e3l
1e3q
1e3z
1e40
1e42
1e47
1e48
1e4e
1e4g
1e4l
1e4m
1e4n
1e55
1e56
1e5j
1e5k
1e5n
1e5q
1e66
1e6a
1e6e
1e6n
1e6p
1e6q
1e6r
1e6s
1e6v
1e6x
1e6y
1e6z
1e70
1e71
1e72
1e73
1e77
1e79
1e7a
1e7b
1e7c
1e7e
1e7f
1e7g
1e7h
1e7i
1e7v
1e7y
1e86
1e8c
1e8d
1e8g
1e8h
1e8w
1e8x
1e8z
1e90
1e94
1e9v
1e9y
1ea6
1ebb
1ebf
1ebu
1ebv
1ebw
1eby
1ebz
1ec0
1ec1
1ec2
1ec3
1ec9
1ecq
1ecx
1ed4
1ed5
1ed6
1ee1
1ee2
1ee9
1eef
1eei
1eej
1eet
1eex
1efi
1efn
1efq
1efr
1efz
1eg2
1eg9
1egh
1egm
1egv
1eh4
1eir
1ej1
1ej4
1ejb
1ejc
1ejd
1ejh
1eji
1ejj
1ek0
1ek5
1ek6
1ek8
1eke
1ekk
1eko
1el3
1el5
1el7
1el8
1el9
1eli
1elj
1elu
1elw
1em2
1ems
1emu
1enu
1eo5
1eo7
1eob
1eoc
1eom
1eou
1ep1
1ep2
1ep3
1ep4
1ep5
1ep9
1eqa
1eqb
1eqc
1eqg
1eqh
1eqj
1eqm
1ere
1err
1esm
1esn
1esq
1esw
1eu5
1eu8
1euo
1euw
1ev3
1ev4
1ev6
1ev9
1eve
1evj
1evk
1evl
1evq
1evr
1evu
1ew8
1ew9
1ewf
1ewk
1ewy
1ex0
1ex2
1ex7
1ex8
1exa
1exb
1exc
1exs
1exx
1exz
1eyq
1eyy
1eyz
1ez0
1ez1
1ez4
1ezf
1ezj
1ezq
1f06
1f07
1f0c
1f0l
1f0n
1f0p
1f0r
1f0s
1f0y
1f17
1f1b
1f1c
1f1h
1f1v
1f1x
1f20
1f2w
1f30
1f33
1f34
1f35
1f3a
1f3b
1f3d
1f3e
1f3o
1f3t
1f48
1f4l
1f4n
1f4p
1f4t
1f4u
1f4v
1f52
1f5b
1f5c
1f5f
1f5p
1f5v
1f6b
1f6d
1f6k
1f6m
1f73
1f74
1f76
1f7s
1f86
1f8b
1f8c
1f8d
1f8e
1f8f
1f8q
1f8r
1f8s
1f9d
1f9g
1f9k
1f9o
1f9p
1f9t
1f9u
1f9v
1f9w
1fa2
1fa9
1fae
1fag
1fay
1fbo
1fbw
1fc0
1fc4
1fce
1fcp
1fcx
1fcy
1fcz
1fd0
1fd7
1fdi
1fdk
1fdo
1fdr
1fdu
1fdv
1fdw
1fe8
1fec
1ffq
1ffw
1fg7
1fgx
1fh7
1fh8
1fhd
1fhe
1fhf
1fhi
1fhj
1fhv
1fi1
1fih
1fiw
1fiz
1fj0
1fj4
1fjs
1fk0
1fk1
1fk2
1fk3
1fk4
1fk5
1fk6
1fk7
1fk9
1fko
1fkp
1fl2
1fl3
1fl6
1fm4
1fm6
1fm7
1fm8
1fm9
1fml
1fmw
1fn3
1fnm
1fnn
1fnz
1fo2
1fo8
1foa
1foi
1foj
1fol
1foo
1fop
1fp1
1fp2
1fpq
1fpy
1fq0
1fq1
1fqj
1fqk
1fqt
1fr8
1fro
1frw
1fsg
1fsx
1ft2
1ft9
1ftx
1fui
1fur
1fuy
1fv1
1fv2
1fv3
1fvo
1fvt
1fvv
1fw1
1fw8
1fw9
1fwn
1fwr
1fws
1fwt
1fww
1fwy
1fx2
1fx5
1fx9
1fxf
1fxh
1fxj
1fxo
1fxq
1fxu
1fxv
1fxx
1fy6
1fy9
1fya
1fyd
1fyf
1fys
1fz8
1fz9
1fzj
1fzk
1fzm
1fzo
1fzq
1fzu
1g02
1g0e
1g0h
1g0i
1g0r
1g0t
1g13
1g16
1g17
1g1b
1g1l
1g23
1g29
1g2l
1g2m
1g2n
1g2v
1g30
1g32
1g35
1g36
1g3b
1g3c
1g3d
1g3e
1g3l
1g3u
1g41
1g42
1g4a
1g4h
1g4p
1g4s
1g4t
1g50
1g51
1g5f
1g5t
1g60
1g64
1g67
1g69
1g6c
1g6h
1g6k
1g6s
1g6t
1g6u
1g72
1g74
1g76
1g77
1g78
1g79
1g7a
1g7b
1g7c
1g7f
1g7g
1g81
1g85
1g87
1g8f
1g8g
1g8h
1g8i
1g8j
1g8k
1g8o
1g8x
1g93
1g94
1g96
1g97
1g99
1g9f
1g9h
1g9j
1g9r
1g9s
1g9t
1g9v
1g9x
1ga0
1ga1
1ga4
1ga6
1ga8
1gaf
1gaj
1gaq
1gaw
1gbn
1gc3
1gc4
1gc5
1gc6
1gck
1gco
1gcq
1gcv
1gcw
1gcz
1gd0
1gde
1gee
1geg
1gge
1ggf
1ggm
1gh4
1ghv
1ghy
1ghz
1gi0
1gi1
1gi2
1gi5
1gi6
1gi7
1gi8
1gi9
1gim
1gin
1gj4
1gj5
1gj7
1gj8
1gj9
1gja
1gjb
1gjc
1gjd
1gjr
1gjv
1gk1
1gk8
1gka
1gkc
1gkd
1gkk
1gkl
1gkp
1gkz
1gl3
1gl4
1gl9
1gm6
1gm7
1gm8
1gm9
1gml
1gmn
1gmo
1gn9
1gni
1gnj
1gny
1goo
1gp4
1gp5
1gp9
1gpe
1gpk
1gpn
1gpu
1gq1
1gq8
1gq9
1gqc
1gqg
1gqh
1gqj
1gqk
1gql
1gqr
1gqs
1gqt
1gqw
1gr3
1gs5
1gse
1gsf
1gsi
1gsj
1gsk
1gsl
1gsn
1gsp
1gsu
1gsz
1gt1
1gt3
1gt4
1gt5
1gt7
1gt8
1gte
1gtv
1gu7
1gu8
1guf
1gui
1guy
1guz
1gv0
1gv4
1gv8
1gvc
1gvh
1gvm
1gvo
1gvq
1gvs
1gvy
1gw1
1gw2
1gw9
1gwd
1gwh
1gwi
1gwj
1gwm
1gwn
1gwo
1gwq
1gwr
1gwt
1gwv
1gww
1gwx
1gx0
1gx1
1gx2
1gx5
1gx6
1gxb
1gxf
1gxm
1gxo
1gxs
1gxt
1gxw
1gxy
1gxz
1gy3
1gy8
1gy9
1gye
1gyk
1gyr
1gyx
1gyy
1gz1
1gz6
1gz8
1gz9
1gzc
1gzf
1gzm
1gzp
1gzq
1gzt
1gzw
1h00
1h01
1h07
1h08
1h0a
1h0b
1h0c
1h0g
1h0i
1h0k
1h0r
1h0s
1h0v
1h11
1h16
1h17
1h18
1h19
1h1a
1h1d
1h1i
1h1l
1h1m
1h1o
1h1p
1h1q
1h1r
1h1s
1h1v
1h1w
1h22
1h23
1h2b
1h2h
1h2j
1h2k
1h2l
1h2m
1h2n
1h2s
1h35
1h36
1h37
1h39
1h3a
1h3b
1h3c
1h3f
1h3m
1h3n
1h41
1h46
1h47
1h48
1h49
1h4c
1h4d
1h4e
1h4j
1h4k
1h4o
1h4p
1h4t
1h4w
1h4x
1h50
1h51
1h55
1h57
1h58
1h5a
1h5d
1h5f
1h5g
1h5h
1h5i
1h5j
1h5k
1h5l
1h5m
1h5q
1h5v
1h5y
1h5z
1h60
1h61
1h62
1h63
1h65
1h6a
1h6b
1h6c
1h6d
1h6g
1h6h
1h6v
1h72
1h73
1h74
1h79
1h7a
1h7f
1h7g
1h7h
1h7k
1h7l
1h7q
1h7t
1h7u
1h7w
1h7x
1h80
1h87
1h8e
1h8g
1h8h
1h8n
1h8p
1h8s
1h93
1h94
1h9a
1h9g
1h9x
1h9z
1ha2
1ha3
1hb1
1hb2
1hb3
1hb4
1hbh
1hbj
1hbk
1hch
1hck
1he1
1he7
1he8
1het
1heu
1hf3
1hf6
1hfa
1hfb
1hfs
1hfu
1hg0
1hg2
1hg5
1hgx
1hh4
1hh8
1hiy
1hiz
1hj1
1hj6
1hjf
1hjg
1hjj
1hjl
1hjo
1hjs
1hju
1hjv
1hjw
1hjx
1hjz
1hk1
1hk2
1hk3
1hk4
1hk5
1hk8
1hkb
1hkc
1hkd
1hki
1hkj
1hkk
1hkm
1hkn
1hkq
1hku
1hkv
1hkx
1hl3
1hlp
1hm3
1hm9
1hn2
1hn4
1hnn
1hnu
1hnv
1ho4
1ho5
1hon
1hoo
1hop
1hp0
1hp1
1hp4
1hp5
1hpu
1hpz
1hq2
1hqc
1hql
1hqs
1hqt
1hqu
1hqw
1hr6
1hr8
1hr9
1hrk
1hso
1hsz
1ht0
1ht1
1ht2
1ht5
1ht8
1htb
1hto
1htw
1hty
1hu9
1huv
1hv4
1hv5
1hvv
1hvy
1hw5
1hw7
1hw8
1hw9
1hwi
1hwj
1hwk
1hwl
1hwp
1hww
1hx1
1hx3
1hx6
1hx9
1hxa
1hxk
1hxt
1hxx
1hye
1hyf
1hyg
1hyo
1hyu
1hyv
1hyz
1hz1
1hzj
1hzo
1hzp
1hzv
1i00
1i05
1i06
1i0i
1i0l
1i0v
1i0x
1i0z
1i10
1i13
1i14
1i19
1i1d
1i1e
1i24
1i29
1i2a
1i2b
1i2c
1i2e
1i2f
1i2g
1i2l
1i2s
1i2w
1i36
1i3a
1i3d
1i3e
1i3f
1i3h
1i3i
1i3u
1i44
1i4f
1i4k
1i4u
1i52
1i58
1i59
1i5a
1i5b
1i5c
1i5d
1i5e
1i5g
1i5o
1i5r
1i5s
1i5z
1i69
1i6i
1i6k
1i6l
1i6m
1i6t
1i6x
1i72
1i75
1i76
1i78
1i79
1i7b
1i7c
1i7e
1i7f
1i7l
1i7m
1i7q
1i7z
1i83
1i8f
1i8n
1i8o
1i8t
1i9c
1i9g
1i9j
1i9s
1i9t
1i9z
1ia7
1ia9
1iah
1iaq
1iat
1iay
1ib6
1ibs
1icc
1ici
1icj
1icp
1icq
1ics
1id0
1id5
1idr
1idt
1ie0
1ie3
1ie8
1ie9
1iei
1iep
1if2
1ifq
1ifx
1ig1
1ig3
1igb
1igw
1igx
1igz
1ih7
1ih8
1ihi
1iho
1ihu
1ihx
1ihy
1ii0
1ii6
1ii9
1iim
1iin
1iiq
1ijd
1ijf
1ijh
1iju
1ik3
1ik4
1ik7
1ikt
1ikv
1ikw
1ikx
1iky
1il0
1il3
1il4
1il5
1ild
1ilh
1ilz
1im0
1im2
1im8
1imx
1in4
1in5
1in6
1in7
1in8
1ini
1inn
1iol
1iom
1ipb
1ipc
1ipe
1ipf
1iqp
1ir1
1ir2
1ir3
1is7
1is8
1isf
1isg
1isi
1isj
1ism
1isp
1isr
1itc
1itu
1itx
1iup
1iuq
1ivj
1ivn
1iw0
1iw1
1iwe
1iwn
1ix1
1ix4
1ixe
1ixn
1ixo
1ixr
1ixs
1iy0
1iy1
1iy7
1iy8
1iyb
1iyh
1iyi
1iyn
1iyx
1iyz
1iz2
1iz8
1izc
1izo
1j02
1j04
1j05
1j06
1j07
1j09
1j0x
1j0y
1j0z
1j10
1j18
1j1a
1j1b
1j1c
1j1f
1j1g
1j1m
1j1r
1j1s
1j1z
1j20
1j21
1j2c
1j2g
1j2j
1j2r
1j2y
1j2z
1j39
1j3b
1j3f
1j3h
1j3i
1j3j
1j3k
1j3n
1j3r
1j3w
1j49
1j4r
1j52
1j53
1j54
1j5p
1j6w
1j6x
1j78
1j79
1j7e
1j7k
1j8a
1j8d
1j8q
1j8u
1j90
1j95
1j96
1j99
1j9b
1j9e
1j9g
1j9k
1j9l
1j9z
1ja0
1ja1
1jac
1jak
1jay
1jb9
1jbe
1jbo
1jbq
1jcg
1jch
1jcm
1jcq
1jcr
1jcs
1jct
1jcx
1jcy
1jd0
1jd3
1jdf
1jdl
1jdr
1jeb
1jec
1jed
1jee
1jef
1jeo
1jep
1jf7
1jf8
1jfg
1jg2
1jg3
1jg4
1jg7
1jgd
1jgl
1jgt
1jgu
1jh1
1jh7
1jh8
1jha
1jhm
1jho
1jhp
1jhq
1jhr
1jhu
1jhv
1jhx
1jhy
1ji0
1ji5
1jin
1jio
1jip
1jir
1jiu
1jiv
1jix
1jiz
1jj7
1jj9
1jje
1jju
1jjv
1jk7
1jkh
1jkj
1jkk
1jkl
1jkx
1jl0
1jla
1jlb
1jlc
1jlf
1jlg
1jll
1jlq
1jlr
1jls
1jlt
1jlv
1jm6
1jmf
1jmg
1jmh
1jmi
1jmo
1jmu
1jnh
1jnn
1jnq
1jnw
1jo0
1jod
1jof
1jou
1jov
1jp3
1jp4
1jp6
1jp8
1jp9
1jpb
1jpm
1jpp
1jpz
1jq3
1jqh
1jqi
1jqn
1jqv
1jqx
1jqy
1jr4
1jr8
1jra
1jrb
1jrc
1jre
1jrk
1jrl
1js3
1js8
1js9
1jsc
1jsl
1jsr
1jsw
1jsz
1jt1
1jt2
1jt6
1jtf
1jtk
1jtm
1jtq
1jts
1jtu
1jtx
1jty
1ju4
1ju6
1ju9
1jub
1jue
1juj
1jum
1jup
1jus
1jut
1juv
1juy
1jv1
1jv3
1jvd
1jvg
1jvm
1jvn
1jvp
1jvq
1jw6
1jwa
1jwh
1jwt
1jwy
1jx0
1jx1
1jx2
1jx6
1jxa
1jxi
1jxm
1jxn
1jy7
1jy8
1jyn
1jyv
1jyw
1jyx
1jz2
1jz3
1jz4
1jz5
1jz6
1jz7
1jz8
1jzn
1jzr
1k07
1k0a
1k0b
1k0c
1k0d
1k0u
1k0y
1k12
1k1e
1k1k
1k1w
1k1x
1k1y
1k21
[truncated: 64,853 more rows]
