# Supplementary material for: ‘All That Glitters Is Not Gold’: High-Resolution Crystal Structures of Ligand-Protein Complexes Need Not Always Represent Confident Binding Poses
Source: Int J Mol Sci. 2021 Jun 25;22(13):6830. doi: 10.3390/ijms22136830 (PMC8268033; doi:10.3390/ijms22136830)
Supplement: Supplementary file 1 [file ijms-22-06830-s001.zip › Table_S2.xlsx]

## Sheet: Sheet1
Table S2: Assessment of polder maps of the ligands discussed in the case studies
Case-study	Complex code	Ligand code	Map correlation coeeficients*			Polder map-assessment remarks
			CC(1,2)	CC(1,3)	CC(2,3)
Case-study 1	C1	L1	0.646	0.6047	0.471	The polder map is very likely to show bulk-solvent or noise.
	C1	L'	0.6561	0.9493	0.5977	The polder map is likely to show the omitted atoms.
	C2	L2	0.6352	0.5766	0.5044	The polder map is very likely to show bulk-solvent or noise.
	C2	L'	0.5981	0.9572	0.5903	The polder map is likely to show the omitted atoms.
	C3	L3	0.5021	0.7392	0.5301	The polder map is more likely to show bulk-solvent or noise instead of the omitted atoms. But it is recommended to inspect the maps to confirm.
	C3	L'	0.5846	0.9645	0.5219	The polder map is likely to show the omitted atoms.
	C4	L4	0.4735	0.6191	0.6274	The polder map is very likely to show bulk-solvent or noise.
	C4	L'	0.6023	0.9642	0.5405	The polder map is likely to show the omitted atoms.
Extended case-study 1 (mentioned in the discussion section-3.3)	C17	L10	0.505	0.7397	0.5656	The polder map is more likely to show bulk-solvent or noise instead of the omitted atoms. But it is recommended to inspect the maps to confirm.
	C17	L10	0.5586	0.977	0.5525	The polder map is likely to show the omitted atoms.
Case-study 2	C5	L5	0.6248	0.2828	0.4727	The polder map is very likely to show bulk-solvent or noise.
	C5	L''	0.5808	0.4545	0.6165	The polder map is very likely to show bulk-solvent or noise.
	C6	L'''	0.5539	0.2419	0.2643	The polder map is very likely to show bulk-solvent or noise.
	C6	L6	0.5679	0.38	0.367	The polder map is very likely to show bulk-solvent or noise.
	C7	L'''	0.7135	0.6385	0.4888	The polder map is very likely to show bulk-solvent or noise.
	C7	L7	0.6173	0.6415	0.4807	The polder map is very likely to show bulk-solvent or noise.
	C8	L''	0.6804	0.7639	0.6273	The polder map is more likely to show bulk-solvent or noise instead of the omitted atoms. But it is recommended to inspect the maps to confirm.
	C8	L5	0.6404	0.5847	0.4477	The polder map is very likely to show bulk-solvent or noise.
	C9	L'''	0.4583	0.3954	0.1927	The polder map is very likely to show bulk-solvent or noise.
	C9	L7	0.5195	0.282	0.2056	The polder map is very likely to show bulk-solvent or noise.
	C10	L5	0.4004	0.9801	0.4061	The polder map is likely to show the omitted atoms.
Case-study 3	C11	L8	0.6793	0.6401	0.6131	The polder map is very likely to show bulk-solvent or noise.
	C12	L9	0.3849	0.9309	0.2191	The polder map is likely to show the omitted atoms.
	C13	L8	0.5587	0.9537	0.5923	The polder map is likely to show the omitted atoms.
	C14	L8	0.458	0.9373	0.4787	The polder map is likely to show the omitted atoms.
	C15	L9	0.6545	0.9736	0.6764	The polder map is likely to show the omitted atoms.
	C16	L8	0.7253	0.6899	0.6395	The polder map is very likely to show bulk-solvent or noise.
* The cells highlighted in blue indicate the highest pairwise CC among CC(1,2), CC(1,3), and CC(2,3). The remarks cells are colour coded based on the seriousneess of the results: Red - major concern; Yellow - moderate concern; Green - likely to be reliable.
