# Supplementary material for: ‘All That Glitters Is Not Gold’: High-Resolution Crystal Structures of Ligand-Protein Complexes Need Not Always Represent Confident Binding Poses
Source: Int J Mol Sci. 2021 Jun 25;22(13):6830. doi: 10.3390/ijms22136830 (PMC8268033; doi:10.3390/ijms22136830)
Supplement: Supplementary file 1 [file ijms-22-06830-s001.zip › Table_S3.xlsx]

## Sheet: Sheet1
Table S3: Results of ligand building using ARP/wARP program
Protein-ligand complex identifier	Ligand code	Normalized energy (kcal/mol per atom)
		Blind fitting	Guided fitting
C1	L1	7.17	-0.13
C2	L2	12.29	0
C3	L3	N/A	115.36
C4	L4	N/A	1.4 x 104
C1	L'	-0.49	N.P.
C2	L'	-0.53	N.P.
C3	L'	-0.52	N.P.
C4	L'	-0.49	N.P.
N/A: Not Available (calculations did not complete successfully); N.P. : Not performed
