# Supplementary material for: ‘All That Glitters Is Not Gold’: High-Resolution Crystal Structures of Ligand-Protein Complexes Need Not Always Represent Confident Binding Poses
Source: Int J Mol Sci. 2021 Jun 25;22(13):6830. doi: 10.3390/ijms22136830 (PMC8268033; doi:10.3390/ijms22136830)
Supplement: Supplementary file 1 [file ijms-22-06830-s001.zip › Table_S4.xlsx]

## Sheet: Sheet1
Table S4: Results of local stereochemical feature analyses of selected structures
Case_Study	Complex code	Ligand code	VHELIBS assigned category	Norm. Bound Energy	Norm. estat	Norm. hb	Norm. vdW	Atomic overlap (Å)	Atomic pairs involved in 'Bad' clashes*
1	C1	L1	BB	-0.11	0	0	-0.2	N/A	N/A
3	C16	L8	BD	0.01	0.05	-0.02	-0.37	0.688 0.565 0.450 0.430	ILE CD1 :: L8 N7 L8 N3 :: PHE CE2 L8 C2 :: PHE CE2 VAL CG1 :: L8 O2A
	C11	L8	BB	0.14	0.14	-0.01	-0.28	N/A	N/A
	C12	L9	GB	-0.16	-0.01	-0.1	-0.35	N/A	N/A
	C13	L8	GB	-0.07	-0.03	-0.02	-0.42	0.83	N/A
	C14	L8	GD	-0.05	0.01	-0.1	-0.34	N/A	N/A
	C15	L9	GD	-0.23	-0.03	-0.13	-0.46	0.426	N/A
Additional cases
2	C10	L5	GG	Calculations were not performed				N/A	N/A
	C5	L5	BB					N/A	N/A
	C5	L''	BB					N/A	N/A
	C6	L'''	BB					N/A	N/A
	C6	L6	BB					N/A	N/A
	C7	L'''	BB					N/A	N/A
	C7	L7	BB					0.469	ASN ND2 :: L7 C5D
	C8	L5	BD					0.645	ASN ND2 :: L5 C5D
	C9	L7	BD					N/A	N/A
N/A: Not Applicable *The two partners (ligand atom/protein residue atom) involved in steric clashes are mentioned in this column. The partner identifiers are separated by '::'. The protein residues are denoted by the standard three letter codes followed by the atom name (in italics) as per the respective PDB files. The residue numbers are not revealed in accordance to our policy as mentioned in t…
